# Supplementary material for: THAP9 Transposase Cleaves DNA via Conserved Acidic Residues in an RNaseH-Like Domain
Source: Cells. 2021 May 29;10(6):1351. doi: 10.3390/cells10061351 (PMC8230255; doi:10.3390/cells10061351)
Supplement: Supplementary file 1 [file cells-10-01351-s001.zip]

Archive with 1 entries (1 files):
- cells-1197053-supplementary.pdf
